# Supplementary material for: In depth comparison of an individual’s DNA and its lymphoblastoid cell line using whole genome sequencing
Source: BMC Genomics. 2012 Sep 14;13:477. doi: 10.1186/1471-2164-13-477 (PMC3473256; doi:10.1186/1471-2164-13-477)
Supplement: Additional file 2 — Comparison with previously published whole exome/genome datasets. Comparison of a number of sequencing characteristics with previously published genomes/exomes. [file 1471-2164-13-477-S2.xlsx]

## Sheet: Sheet1
Additional File 2: Comparison with previously published whole exome/genome datasets.
Sample Type	Dataset	Sequencing Type	Average Aligned Coverage	Average Total # SNPs [106]	Average # coding SNPs	Average % in dbSNP	Average # indels [106]
Control	Venter	genome	8	3.08	21152	62**	0.21
	Watson	genome	7	3.32	NA	82**	0.22
	Yoruban	genome	36	3.07	15686	74'	0.14
	Han Chinese	genome	41	4.14	26140	86'	0.4
	AK1	genome	29	3.45	27762	83"	0.17
	SJK	genome	26	3.44	25248	86"	0.34
	Londin et al.	exome	125	0.02	17.672	97+	0.02
Multiple Sclerosis Patient	Baranzini et al.	genome	22	3.61	23332	N/A	0.21
	Ramagopalan et al.	exome	70	0.06	58400	58*	0.05
	Nickles et al.	genome	50	3.31	18807	96"	0.44
** dbSNP v126, ' dbSNP v128, " dbSNP v129, * dbSNP v131, + dbSNP v132
