# Supplementary material for: In depth comparison of an individual’s DNA and its lymphoblastoid cell line using whole genome sequencing
Source: BMC Genomics. 2012 Sep 14;13:477. doi: 10.1186/1471-2164-13-477 (PMC3473256; doi:10.1186/1471-2164-13-477)
Supplement: Additional file 6 — Copy number variation (CNV) differences between genomic and cell line DNA. Copy number variation (CNV) differences between genomic and cell line DNA. [file 1471-2164-13-477-S6.xlsx]

## Sheet: Sheet1
Additional File 5: Copy number variation (CNV) differences between genomic and cell line DNA. Ploidy is inferred from averaged normalized coverage.
	cell line		genomic		affected (pseudo-) genes
position	ploidy	coverage	ploidy	coverage
chr2:89258206-89306206	1	32.35	2	65.45
chr14:106330000-106652000	0	7.27	2	64.7	ADAM6;KIAA0125
chr14:106760000-106780000	1	29.4	2	66.5
chr22:23225431-23043431	1	16.33	2	63.7	PRAME;ZNF280A;ZNF280B
chrM:8000-12000	9	275.3	1	35.3	ATP6;ATP8;COX2;COX3;ND3;ND4;ND4L;TRNG;TRNK;TRNR
